# Supplementary material for: Inflammatory myopathy with anti-signal recognition particle antibodies: case series of 100 patients
Source: Orphanet J Rare Dis. 2015 May 13;10:61. doi: 10.1186/s13023-015-0277-y (PMC4440264; doi:10.1186/s13023-015-0277-y)
Supplement: Additional file 1: — Comparison of clinical features between younger and older onset. Clinical and laboratory characteristic between 13 patients with younger onset and 68 patients with older onset using the cutoff age of 30 years were compared. [file 13023_2015_277_MOESM1_ESM.xlsx]

## Sheet: Sheet1
Additional file 1. Comparison of clinical features between younger and older onset
	Younger onset	Older onset	p
	(n = 13)	(n = 68)
Female	11 (85%)	40 (59%)	0.08
Disease progression > 12 months	8 (62%)	12 (18%)	0.0008
Clinical characteristics
Legs predominantly than arms	8 (62%)	51 (75%)	0.3
Severe limbs weakness	12 (92%)	39 (57%)	0.02
Neck weakness	13 (100%)	41 (60%)	0.005
Dysphagia	3 (23%)	31 (46%)	0.1
Muscle atrophy	12 (92%)	40 (59%)	0.02
Decreased deep tendon reflex	9 (69%)	34 (50%)	0.2
Myalgia	2 (15%)	24 (35%)	0.2
Interstitial lung disease	0 (0%)	12 (18%)	0.1
Laboratory findings
Creatine kinase (IU/L)	7809 ± 5387	5387 ± 4397	0.3
Elevated C-reative protein	3 (23%)	12 (18%)	0.6
Anti-SRP54 antibody index	1.4 ± 1.3	1.3 ± 1.0	0.8
Lymphocyte infiltration in histology	4 (31%)	10 (15%)	0.2
Neurological outcome (modified Rankin scale score)			0.002
0	0 (0%)	9 (13%)
1	1 (8%)	21 (31%)
2	4 (31%)	24 (35%)
3	4 (31%)	7 (10%)
4	3 (23%)	4 (6%)
5	1 (8%)	3 (4%)
